# Supplementary material for: A strategy to pioneer key agent(s) in Cephalotaxus alkaloids against pan-cancer via filtering methodology based on integrated pharmacology
Source: J Transl Med. 2024 Mar 10;22:262. doi: 10.1186/s12967-024-05059-0 (PMC10926570; doi:10.1186/s12967-024-05059-0)
Supplement: Supplementary file 1 — Additional file 1: Table S1. The physicochemical properties of chemical constituents. [file 12967_2024_5059_MOESM1_ESM.xlsx]

## Sheet: Sheet1
Supplementary Table S1: The physicochemical properties of chemical constituents.
No.	Compounds	Lipinski's rule
		MW	HBA	HBD	MLog P	Lipinski's Violations	Bioavailability Score	TPSA (Å²)
		< 500	< 10	≤ 5	≤ 4.15	≤1	> 0.1	<140
1	Cephalotaxine	315.36	5	1	1.56	0	0.55	51.16
2	Isoharringtonine	531.59	10	2	1.2	1	0.55	123.99
3	Hainanensine	299.32	4	1	1.23	0	0.55	59
4	4-Hydroxycephalotaxine	331.36	6	2	0.74	0	0.55	71.39
5	Harringtonine	531.59	10	2	1.2	1	0.55	123.99
6	Homoharringtonine	545.62	10	2	1.4	1	0.55	123.99
7	Deoxyharringtonine	515.6	9	1	1.97	1	0.55	103.76
8	11-Hydroxycephalotaxine	331.36	6	2	0.74	0	0.55	71.39
9	O-Acetylcephalotaxine	357.4	6	0	1.93	0	0.55	57.23
10	Homoerythrinane	301.42	3	0	3.15	0	0.55	21.7
11	Cephalotaxinone	313.35	5	0	1.47	0	0.55	48
12	Demethylcephalotaxinone	299.32	5	1	1.23	0	0.55	59
13	(2S,3R,4S,6S)-16,18-dioxa-10-azapentacyclo[11.7.0.02,6.06,10.015,19]icosa-1(20),13,15(19)-triene-3,4-diol	303.35	5	2	1.41	0	0.55	62.16
14	Isocephalotaxinone	313.35	5	0	1.47	0	0.55	48
15	Homoneoharringtonine	549.61	9	1	2.32	1	0.55	103.76
16	1-O-[(2S,3S,6R)-4-methoxy-16,18-dioxa-10-azapentacyclo[11.7.0.02,6.06,10.015,19]icosa-1(20),4,13,15(19)-tetraen-3-yl] 4-O-methyl (2R,3S)-2,3-dihydroxy-2-(4-methylpentyl)butanedioate	545.62	10	2	1.4	1	0.55	123.99
17	Nordeoxyharringtonine	501.57	9	1	1.77	1	0.55	103.76
18	(1S,17S)-17-methoxy-11-azatetracyclo[9.7.0.01,14.02,7]octadeca-2,4,6,14-tetraene-4,5-diol	301.38	4	2	1.98	0	0.55	52.93
19	Cephalotaxinamide	329.35	5	1	1.06	0	0.55	68.23
20	(-)-Acetylcephalotaxine (-)	357.4	6	0	1.93	0	0.55	57.23
21	11alpha-Hydroxycephalotaxine	331.36	6	2	0.74	0	0.55	71.39
22	Anhydroharringtonine	513.58	9	0	1.97	1	0.55	92.76
23	(2S,3R,4S,6R)-4-methoxy-16,18-dioxa-10-azapentacyclo[11.7.0.02,6.06,10.015,19]icosa-1(20),13,15(19)-triene-3,4-diol	333.38	6	2	1.24	0	0.55	71.39
24	Desmethylcephalotaxinone	299.32	5	1	1.23	0	0.55	59
25	Bishomodeoxyharringtonine	543.65	9	1	2.36	1	0.55	103.76
26	Homodeoxyharringtonine	529.62	9	1	2.17	1	0.55	103.76
27	Cephalotaxine, 15-hydroxy-	331.36	6	2	0.74	0	0.55	71.39
28	Homoharringtonamide	559.6	10	2	0.96	2	0.17	141.06
29	Cephalotaxidine	559.6	10	2	0.96	2	0.17	141.06
30	Cephalezomine A	561.62	11	2	1.13	2	0.17	133.22
31	Cephastigiamide A	545.58	10	2	0.77	2	0.17	141.06
32	1-O-[(1R,11S,12S,13R,15S)-13-methoxy-5,7,21-trioxa-19-azahexacyclo[11.7.1.02,10.04,8.011,15.015,19]henicosa-2,4(8),9-trien-12-yl] 4-O-methyl (2R)-2-hydroxy-2-(4-hydroxy-4-methylpentyl)butanedioate	561.62	11	2	1.13	2	0.17	133.22
33	1-O-[(2S,3S,6R)-4-methoxy-16,18-dioxa-10-azapentacyclo[11.7.0.02,6.06,10.015,19]icosa-1(20),4,13,15(19)-tetraen-3-yl] 4-O-methyl (2R)-2-[(4S)-4,5-dihydroxy-4-methylpentyl]-2-hydroxybutanedioate	561.62	11	3	0.64	2	0.17	144.22
34	1-O-[(2S,3S,6R)-4-methoxy-16,18-dioxa-10-azapentacyclo[11.7.0.02,6.06,10.015,19]icosa-1(20),4,13,15(19)-tetraen-3-yl] 4-O-methyl (2R)-2-[(4R)-4,5-dihydroxy-4-methylpentyl]-2-hydroxybutanedioate	561.62	11	3	0.64	2	0.17	144.22
35	1-O-[(2S,3S,6R)-4-methoxy-16,18-dioxa-10-azapentacyclo[11.7.0.02,6.06,10.015,19]icosa-1(20),4,13,15(19)-tetraen-3-yl] 4-O-methyl (2R,3S)-2,3-dihydroxy-2-(4-hydroxy-4-methylpentyl)butanedioate	561.62	11	3	0.64	2	0.17	144.22
36	1-O-[(2S,3S,6R)-4-methoxy-16,18-dioxa-10-azapentacyclo[11.7.0.02,6.06,10.015,19]icosa-1(20),4,13,15(19)-tetraen-3-yl] 4-O-methyl (2R,3R)-2,3-dihydroxy-2-(3-hydroxy-3-methylbutyl)butanedioate	547.59	11	3	0.44	2	0.17	144.22
37	1-O-[(2S,3S,6R)-4-methoxy-16,18-dioxa-10-azapentacyclo[11.7.0.02,6.06,10.015,19]icosa-1(20),4,13,15(19)-tetraen-3-yl] 4-O-methyl (2R,3S)-2,3-dihydroxy-2-(3-hydroxy-3-methylbutyl)butanedioate	547.59	11	3	0.44	2	0.17	144.22
No.1-27: Cephalotaxus alkaloids accepted by Lipinski's rule; No.28-37: Cephalotaxus alkaloids violated by Lipinski's rule.
