# Supplementary material for: A strategy to pioneer key agent(s) in Cephalotaxus alkaloids against pan-cancer via filtering methodology based on integrated pharmacology
Source: J Transl Med. 2024 Mar 10;22:262. doi: 10.1186/s12967-024-05059-0 (PMC10926570; doi:10.1186/s12967-024-05059-0)
Supplement: Supplementary file 2 — Additional file 2: Table S2. The degree of value in key targets. [file 12967_2024_5059_MOESM2_ESM.xlsx]

## Sheet: Sheet1
Supplementary Table S2: The degree of value in key targets.
No.	Target	Degree of value	No.	Target	Degree of value
1	HSP90AA1	48	59	YES1	9
2	CCND1	41	60	KCNH2	8
3	MMP9	38	61	KDM1A	8
4	PTGS2	32	62	MDM4	8
5	PIK3CA	30	63	PRKCD	8
6	CDK2	28	64	PSMB1	8
7	CCNA2	26	65	PSMB2	8
8	KDR	26	66	AXL	7
9	TLR4	25	67	F3	7
10	CDK1	22	68	KIF11	7
11	CDK4	22	69	NTRK3	7
12	ACE	21	70	RET	7
13	CASP8	21	71	CHRM4	6
14	TERT	21	72	CNR1	6
15	DRD2	20	73	DRD3	6
16	ITGB1	20	74	MAP3K14	6
17	PDGFRB	20	75	TOP1	6
18	AR	19	76	APH1A	5
19	CDK5	18	77	CDK5R1	5
20	NR3C1	18	78	GABRB3	5
21	CCNE1	17	79	NCSTN	5
22	CCNB1	16	80	PSENEN	5
23	MAOA	16	81	RPS6KA1	5
24	TOP2A	16	82	ACVRL1	4
25	CREBBP	15	83	CAPN1	4
26	ADAM17	14	84	CHRM5	4
27	DPP4	14	85	EHMT2	4
28	HDAC2	14	86	MMP8	4
29	MMP3	14	87	TLR7	4
30	PIK3CG	14	88	TLR8	4
31	AKT3	13	89	MC4R	4
32	CHRNA4	13	90	SCN9A	4
33	GRM5	13	91	ADORA1	3
34	NOS3	13	92	CA2	3
35	PIK3CD	13	93	CA3	3
36	PLK1	13	94	CSK	3
37	ABCB1	12	95	ERAP1	3
38	CYP3A4	12	96	GHSR	3
39	MMP1	12	97	SCN4A	3
40	PDGFRA	12	98	SCN5A	3
41	ROCK1	12	99	PNMT	3
42	DRD1	11	100	AOC3	2
43	PSMB5	11	101	CA1	2
44	CHRNB2	10	102	HSD11B1	2
45	GABRA1	10	103	MAP4K4	2
46	HDAC4	10	104	OPRD1	2
47	HTR2C	10	105	TACR1	2
48	ITGA5	10	106	ALOX12	1
49	ITGAV	10	107	FNTA	1
50	PDPK1	10	108	PDE3A	1
51	PSEN1	10	109	LNPEP	1
52	ALK	9	110	TYRO3	1
53	CHRM1	9	111	DUT	1
54	CTSD	9	112	CNR2	1
55	GABRG2	9	113	DPP9	1
56	MMP7	9	114	ERAP2	1
57	NOS2	9	115	FNTB	1
58	PLAT	9
