# Supplementary material for: A strategy to pioneer key agent(s) in Cephalotaxus alkaloids against pan-cancer via filtering methodology based on integrated pharmacology
Source: J Transl Med. 2024 Mar 10;22:262. doi: 10.1186/s12967-024-05059-0 (PMC10926570; doi:10.1186/s12967-024-05059-0)
Supplement: Supplementary file 3 — Additional file 3: Table S3. The 37 signaling pathways related to occurrence and development of cancer. [file 12967_2024_5059_MOESM3_ESM.xlsx]

## Sheet: Sheet1
Supplementary Table S3: The 37 signaling pathways related to occurrence and development of cancer.
KEGG ID & Description	RichFactor	Gene count	False discovery rate
hsa04330: Notch signaling pathway	0.134615	7	9.84e-07
hsa04115: p53 signaling pathway	0.111111	8	4.98e-07
hsa04370: VEGF signaling pathway	0.107143	6	1.54e-05
hsa04933: AGE-RAGE signaling pathway in diabetic complications	0.0833333	8	2.48e-06
hsa04071: Sphingolipid signaling pathway	0.0775862	9	9.84e-07
hsa04068: FoxO signaling pathway	0.0714286	9	1.55e-06
hsa04668: TNF signaling pathway	0.0720721	8	5.73e-06
hsa04722: Neurotrophin signaling pathway	0.0714286	8	5.93e-06
hsa04620: Toll-like receptor signaling pathway	0.07	7	2.64e-05
hsa04625: C-type lectin receptor signaling pathway	0.0693069	7	2.75e-05
hsa04066: HIF-1 signaling pathway	0.0686275	7	2.81e-06
hsa04919: Thyroid hormone signaling pathway	0.0666667	8	9.16e-06
hsa04657: IL-17 signaling pathway	0.0659341	6	0.00014
hsa04664: Fc epsilon RI signaling pathway	0.0615385	4	0.0029
hsa04915: Estrogen signaling pathway	0.0601504	8	1.63e-05
hsa04660: T cell receptor signaling pathway	0.06	6	0.0002
hsa04917: Prolactin signaling pathway	0.0588235	4	0.0033
hsa04926: Relaxin signaling pathway	0.0555556	7	8.61e-05
hsa04151: PI3K-Akt signaling pathway	0.0544413	19	3.49e-11
hsa04024: cAMP signaling pathway	0.0531401	11	1.11e-06
hsa04020: Calcium signaling pathway	0.052356	10	3.89e-06
hsa04371: Apelin signaling pathway	0.0526316	7	0.00012
hsa04152: AMPK signaling pathway	0.05	6	0.00048
hsa04072: Phospholipase D signaling pathway	0.047619	7	0.00019
hsa04015: Rap1 signaling pathway	0.0447761	9	3.15e-05
hsa04630: JAK-STAT signaling pathway	0.0443038	7	0.00028
hsa04022: cGMP-PKG signaling pathway	0.0429448	7	0.00033
hsa04662: B cell receptor signaling pathway	0.0384615	3	0.0305
hsa04012: ErbB signaling pathway	0.037037	3	0.0332
hsa04921: Oxytocin signaling pathway	0.0340136	5	0.0068
hsa04150: mTOR signaling pathway	0.0333333	5	0.0072
hsa04062: Chemokine signaling pathway	0.0322581	6	0.0036
hsa04910: Insulin signaling pathway	0.030303	4	0.023
hsa04014: Ras signaling pathway	0.0266667	6	0.0078
hsa04310: Wnt signaling pathway	0.025974	4	0.0348
hsa04010: MAPK signaling pathway	0.0244755	7	0.0062
hsa04621: NOD-like receptor signaling pathway	0.0231214	4	0.0488
