# Supplementary material for: A strategy to pioneer key agent(s) in Cephalotaxus alkaloids against pan-cancer via filtering methodology based on integrated pharmacology
Source: J Transl Med. 2024 Mar 10;22:262. doi: 10.1186/s12967-024-05059-0 (PMC10926570; doi:10.1186/s12967-024-05059-0)
Supplement: Supplementary file 4 — Additional file 4: Table S4. The binding energy of four key targets on NLR signaling pathway. [file 12967_2024_5059_MOESM4_ESM.xlsx]

## Sheet: Sheet1
Supplementary Table S4: The binding energy of four key targets on NLR signaling pathway.
				Grid box		Hydrogen Bond Interactions	Hydrophobic Interactions
Protein	Ligand	PubChem ID	Binding energy (kcal/mol)	Center	Dimension
CASP8	Deoxyharringtonine	285342	-9	size_x = 40	size_x=40	Thr1083, Tyr832	Phe835, Leu1082, Asn1079
(PDB ID: 5I08)				size_y = 40	size_y =40		Arg1076, Asn1086
				size_z = 40	size_z =40
	Homodeoxyharringtonine	15287242	-8.9	size_x = 40	size_x=40	Thr1083, Tyr832	Phe835, Asn1086, Leu1082
				size_y = 40	size_y =40		Asn1086, Tyr832, Asn1079
				size_z = 40	size_z =40		Arg1076
	Isoharringtonine	73492	-8.8	size_x = 40	size_x=40	Thr1083, Asn1079	Leu1082, Phe835, Asn1086
				size_y = 40	size_y =40		Tyr832, Asn1079, Arg1076
				size_z = 40	size_z =40		Asn1079
	1-O-[(2S,3S,6R)-4-methoxy-16,18-dioxa-10-azapentacyclo[11.7.0.02,6.06,10.015,19]icosa-1(20),4,13,15(19)-tetraen-3-yl] 4-O-methyl (2R,3S)-2,3-dihydroxy-2-(4-methylpentyl)butanedioate	10506759	-8.7	size_x = 40	size_x=40	Thr1083, Tyr832, Asn1079	Asn1086, Phe835, Arg1076
				size_y = 40	size_y =40		Asn1079, Tyr832, Arg1076
				size_z = 40	size_z =40
	Nordeoxyharringtonine	10744013	-8.6	size_x = 40	size_x=40	Thr1083, Tyr832	Asn1079, Tyr832, Asn1086
				size_y = 40	size_y =40		Leu1082, Phe835, Arg1076
				size_z = 40	size_z =40
HSP90AA1	Nordeoxyharringtonine	10744013	-8.5	size_x = 40	size_x=40	Arg201, Arg202	Asp157, Glu158, Lys153
(PDBID: 3K99)				size_y = 40	size_y =40		Glu199, Glu196, Glu200
				size_z = 40	size_z =40		Asp156, Asn155, Met180
							Gly181, Lys153, Ser72
							Pro179, Gly181
	Demethylcephalotaxinone	10086100	-8.5	size_x = 40	size_x=40	Gly181, Lys153, Asp156	Met180, Ser72, Arg201
				size_y = 40	size_y =40		Asn155, Glu199, Arg202
				size_z = 40	size_z =40		Asp71, Pro179
	Desmethylcephalotaxinone	10086100	-8.5	size_x = 40	size_x=40	Lys153, Gly181, Asp156	Met180, Ser72, Glu199
				size_y = 40	size_y =40		Asn155,Arg201,Arg202
				size_z = 40	size_z =40		ASP71, Pro179
	Hainanensine	127616	-8.5	size_x = 40	size_x=40	Arg201, Glu205	Gly181,Lys153, Ser72
				size_y = 40	size_y =40		Asp156,Asn155,Asp71
				size_z = 40	size_z =40
	Deoxyharringtonine	285342	-8.4	size_x = 40	size_x=40	Met180, Gly181, Lys153	Asp71, Se72, Arg201
				size_y = 40	size_y =40		Glu199, Gly181, Met180
				size_z = 40	size_z =40		Gln159, Pro179, Glu205
							Ser72, Glu196, Glu158
	Isocephalotaxinone	5318527	-8.2	size_x = 40	size_x=40	Arg201	Glu196, Ser72, Asp156
				size_y = 40	size_y =40		Glu199, Asn155, Gly181
				size_z = 40	size_z =40		Lys84, Asp71, Arg202
	Cephalotaxinone	628613	-8.2	size_x = 40	size_x=40	N/A	Glu196, Arg202,Glu199
				size_y = 40	size_y =40		Asp156, Asn155, Arg201
				size_z = 40	size_z =40
TLR4	Cephalotaxinone	628613	-7.5	size_x = 40	size_x=40	Gly147	Leu119, Tyr170, Glu169
(PDB ID: 2Z65)				size_y = 40	size_y =40		Pro168, Glu142, Pro145
				size_z = 40	size_z =40		Ile146, His148
	Cephalotaxinamide	558857	-7.3	size_x = 40	size_x=40	Gly147, Tyr170	Pro145, His148, Leu119
				size_y = 40	size_y =40		Glu169, Pro168, Glu142
				size_z = 40	size_z =40
	Anhydroharringtonine	5318971	-7.2	size_x = 40	size_x=40	Arg196	Lys166, Pro168, Glu169
				size_y = 40	size_y =40		Glu142, Asn143, Pro145
				size_z = 40	size_z =40		Leu119,Phe144, Tyr170
	O-Acetylcephalotaxine	285345	-7.1	size_x = 40	size_x=40
				size_y = 40	size_y =40
				size_z = 40	size_z =40
	(1S,17S)-17-methoxy-11-azatetracyclo[9.7.0.01,14.02,7]octadeca-2,4,6,14-tetraene-4,5-diol	11033960	-7.1	size_x = 40	size_x=40	Glu142, Glu169	Pro145, Gly147, Phe144
				size_y = 40	size_y =40		Ile146, Tyr170, Pro168
				size_z = 40	size_z =40
	11-Hydroxycephalotaxine	285343	-7.1	size_x = 40	size_x=40	Gly147, Tyr170	His148, Leu119, Glu142
				size_y = 40	size_y =40		Pro168, Glu169, Pro145
				size_z = 40	size_z =40
	Homoneoharringtonine	10437524	-7	size_x = 40	size_x=40	Arg196	His148, Gly147, Pro145
				size_y = 40	size_y =40		Leu119, Glu142, Pro168
				size_z = 40	size_z =40		Glu169,Tyr170
	Cephalotaxine	65305	-7	size_x = 40	size_x=40	Gly147, Tyr170	Pro145, Leu119, Glu142
				size_y = 40	size_y =40		Pro168, Glu169,His148
				size_z = 40	size_z =40
	Homoharringtonine	285033	-6.9	size_x = 40	size_x=40	Glu169, Ser172, Arg196	Pro145, Asn143, Tyr170
				size_y = 40	size_y =40		Glu142,Pro168, Glu169
				size_z = 40	size_z =40		Gln200, Leu119, Phe144
	Isoharringtonine	73492	-6.9	size_x = 40	size_x=40	Glu142, Arg196	His148, Glu169, Gln200
				size_y = 40	size_y =40		Tyr170, Gly147
				size_z = 40	size_z =40
	11alpha-Hydroxycephalotaxine	56840950	-6.9	size_x = 40	size_x=40	Glu169, Arg196	Gly147, Ile146, Leu119
				size_y = 40	size_y =40		Glu142, Glu169, Pro168
				size_z = 40	size_z =40		Tyr170, Phe144, Pro145
	1-O-[(2S,3S,6R)-4-methoxy-16,18-dioxa-10-azapentacyclo[11.7.0.02,6.06,10.015,19]icosa-1(20),4,13,15(19)-tetraen-3-yl] 4-O-methyl (2R,3S)-2,3-dihydroxy-2-(4-methylpentyl)butanedioate	10506759	-6.8	size_x = 40	size_x=40	Ile146	Gly147, Tyr170, Glu142
				size_y = 40	size_y =40		Glu169, Arg196, Gln200
				size_z = 40	size_z =40		Pro145, His148
	Harringtonine	276389	-6.8	size_x = 40	size_x=40	Lys166, Glu142, Arg196	Pro168, Glu169, Leu167
				size_y = 40	size_y =40		Lys166, Thr193, Glu169
				size_z = 40	size_z =40		Val197, Leu119, Phe144
							Tyr170
	(2S,3R,4S,6S)-16,18-dioxa-10-azapentacyclo[11.7.0.02,6.06,10.015,19]icosa-1(20),13,15(19)-triene-3,4-diol	10086330	-6.8	size_x = 40	size_x=40	Leu119	His148, Tyr170, Glu169
				size_y = 40	size_y =40		Gly147, Pro145
				size_z = 40	size_z =40
	Homodeoxyharringtonine	15287242	-6.8	size_x = 40	size_x=40	Arg196	Gly147, Pro145, Leu119
				size_y = 40	size_y =40		GLu142, Pro168, Glu169
				size_z = 40	size_z =40		Tyr170, His148
	Deoxyharringtonine	285342	-6.8	size_x = 40	size_x=40	Gly147, Arg196	Pro145, Tyr170, Glu169
				size_y = 40	size_y =40		Gln200, Leu119, Glu142
				size_z = 40	size_z =40		Pro168, Glu169, His148
	Nordeoxyharringtonine	10744013	-6.8	size_x = 40	size_x=40	Tyr170, Glu169, Glu142	Arg196, Asn143, Pro145
				size_y = 40	size_y =40		Leu119, Lys166, Glu169
				size_z = 40	size_z =40		Pro168
	Bishomodeoxyharringtonine	10674075	-6.5	size_x = 40	size_x=40	Ile146, Gly147	Tyr170, Pro145, Glu169
				size_y = 40	size_y =40		Glu142, Gln200, Arg196
				size_z = 40	size_z =40		Leu119, His148
PRKCD	Bishomodeoxyharringtonine	10674075	-6.1	size_x = 40	size_x=40	Glu54, Tyr52	Val11, Tyr10, Trp55
(PDB ID: 1YRK)				size_y = 40	size_y =40		Pro53, Phe27, Ala77
				size_z = 40	size_z =40		Ala13
	Harringtonine	276389	-6.1	size_x = 40	size_x=40	Tyr52, Ala13, Tyr10	Phe27, Phe12, Thr50
				size_y = 40	size_y =40	Val11	Glu54
				size_z = 40	size_z =40
	Nordeoxyharringtonine	10744013	-6	size_x = 40	size_x=40	Trp55	Phe27, Pro53, Tyr52
				size_y = 40	size_y =40		Glu54, Ala23, Gln25
				size_z = 40	size_z =40
	Isoharringtonine	73492	-6	size_x = 40	size_x=40	Gln25, Ala23	Asn24, Phe27, Tyr52
				size_y = 40	size_y =40		Trp55, Glu54
				size_z = 40	size_z =40
	Anhydroharringtonine	5318971	-5.9	size_x = 40	size_x=40	Gln25	Ala76, ALa23, Phe27
				size_y = 40	size_y =40		Tyr52, Trp55, Glu54
				size_z = 40	size_z =40
	1-O-[(2S,3S,6R)-4-methoxy-16,18-dioxa-10-azapentacyclo[11.7.0.02,6.06,10.015,19]icosa-1(20),4,13,15(19)-tetraen-3-yl] 4-O-methyl (2R,3S)-2,3-dihydroxy-2-(4-methylpentyl)butanedioate	10506759	-5.9	size_x = 40	size_x=40	Arg67, Tyr64	Lys47, Lys48, Glu34
				size_y = 40	size_y =40		Pro9, Tyr10, Phe12
				size_z = 40	size_z =40
	Deoxyharringtonine	285342	-5.5	size_x = 40	size_x=40	Tyr64	Pro9, Phe12, Tyr10
				size_y = 40	size_y =40		Pro49, Lys48, Arg67
				size_z = 40	size_z =40		Glu34
	Homodeoxyharringtonine	15287242	-5.4	size_x = 40	size_x=40	Trp55, Gln25	Glu54, Tyr52, Phe27
				size_y = 40	size_y =40		Ala23
				size_z = 40	size_z =40
	Homoharringtonine	285033	-5.4	size_x = 40	size_x=40	Arg67, Tyr64	Lys47, Glu34, Pro9
				size_y = 40	size_y =40		Phe12, Tyr10, Lys48
				size_z = 40	size_z =40
