# Supplementary material for: A strategy to pioneer key agent(s) in Cephalotaxus alkaloids against pan-cancer via filtering methodology based on integrated pharmacology
Source: J Transl Med. 2024 Mar 10;22:262. doi: 10.1186/s12967-024-05059-0 (PMC10926570; doi:10.1186/s12967-024-05059-0)
Supplement: Supplementary file 5 — Additional file 5: Table S5. The toxic parameters of Nordeoxyharringtonine. [file 12967_2024_5059_MOESM5_ESM.xlsx]

## Sheet: Sheet1
Supplementary Table S5: The toxic parameters of Nordeoxyharringtonine
Toxic parameters	A key cephalotaxus alkaloid
	Nordeoxyharringtonine
AMES Toxicity	Inactive
Rat Oral Acute Toxicity	Inactive
Skin Sensitization	Inactive
Eye Corrosion	Inactive
Eye Irritation	Inactive
Respiratory Toxicity	Inactive
Carcinogenicity	Inactive
Mutagenicity	Inactive
Cytotoxicity	Inactive
